# Supplementary material for: Freezing and piercing of in vitro asymmetric plasma membrane by α-synuclein
Source: Commun Biol. 2020 Mar 31;3:148. doi: 10.1038/s42003-020-0883-7 (PMC7109109; doi:10.1038/s42003-020-0883-7)
Supplement: Supplementary file 2 — Supplementary Data 1 [file 42003_2020_883_MOESM2_ESM.xlsx]

## Sheet: Figure 1g
Symmetric				Asmmetric
Conc.	Lifetime	Errors		Conc.	Lifetime	Errors
0	182.5	4.61644		10	8.8	5.75099
10	160.1	12.485		25	12	10.5914
30	134.9	31.8261		40	21.8	11.3599
60	109.6	28.0604		125	13.9	6.21671
100	68.1	33.8386		250	15.1	3.57263
125	27.6	5.60705
200	22.5	4.82296
250	23.6	5.92172

## Sheet: Figure 4a
No protein				aSyn				tSNARE
Area	Capacitance (pF)			Area	Capacitance (pF)			Area	Capacitance (pF)
693	5.2			776	3			1148	3.9
1730	7.5			1404	9.4			2959	11.7
4120	20.8			5051	30.7			5991	26.2
6040	30.8			6165	39.3			7401	33.3
7760	41.4			7749	48.6

## Sheet: Figure 4b
FRAP								Mobile/Immobile fraction
Time (s)	Black	Red	Blue	Orange	Gray	(a.u.)			Mobile	Immobile	Errors
-3.25	1.01648	1.00668	0.96881	1.03515	0.98941			Black	0.9601	0.0399	0.00178
-2.6	1.02353	0.97987	1.02339	1.03679	0.94149			Red	0.73505	0.26495	0.0507
-1.95	0.99757	1.01135	0.95532	0.96072	1.03753			Blue	0.50279	0.49721	0.05177
-1.3	1.02117	0.97927	0.96306	0.94783	1.03983			Orange	0.25839	0.74161	0.02925
-0.65	0.99985	1.02001	1.00585	0.97884	0.95479			Gray	1	N/A	N/A
0
0.65	0.00112	0.00104	0.000852626	0.001	0.0018
1.3	0.35387	0.21371	0.07895	0.05975
1.95	0.46679	0.26008	0.17417	0.06506
2.6	0.60955	0.40716	0.17597	0.11014
3.25	0.719	0.4775	0.29927	0.13446
3.9	0.72472	0.53925	0.3508	0.12737
4.55	0.80618	0.57918	0.2635	0.20818
5.2	0.8645	0.51146	0.37289	0.1884
5.85	0.85557	0.60173	0.41236	0.20255
6.5	0.90009	0.63819	0.4094	0.23811
7.15	0.93634	0.7266	0.38549	0.23826
7.8	0.91584	0.62555	0.39639	0.24431
8.45	0.90624	0.6404	0.39505	0.23688
9.1	0.95785	0.63669	0.45894	0.24937	0.01364
9.75	0.93802	0.76945	0.36006	0.25071
10.4	0.92092	0.80974	0.37757	0.22101
11.05	0.98285	0.82561	0.40566	0.26884
11.7	0.98983	0.73294	0.37936	0.29473
12.35	0.93779	0.75584	0.36258	0.27462
13	0.99056	0.80982	0.4262	0.28867
13.65	0.93092	0.83955	0.40959	0.28379
14.3	0.94568	0.76342	0.47096	0.32078
14.95	0.94743	0.7686	0.44325	0.30259
15.6	0.99931	0.71976	0.39869	0.31824
16.25	0.97154	0.81926	0.45164	0.28753
16.9	0.99227	0.80127	0.43588	0.29973
17.55	0.97233	0.7738	0.40578	0.33478	0.00303
18.2	0.99909	0.77104		0.30086
18.85	0.94292	0.77301		0.34579
19.5	0.99022	0.84501		0.34562
20.15	0.96891	0.80921		0.301166
20.8	0.98967	0.77191		0.300957
21.45	0.94743	0.79751		0.29914
