# Supplementary material for: Freezing and piercing of in vitro asymmetric plasma membrane by α-synuclein
Source: Commun Biol. 2020 Mar 31;3:148. doi: 10.1038/s42003-020-0883-7 (PMC7109109; doi:10.1038/s42003-020-0883-7)
Supplement: Supplementary file 3 — Supplementary Data 2 [file 42003_2020_883_MOESM3_ESM.xlsx]

## Sheet: recap
mean	37.6321	sqrt		81.9719			156.28			265.286			393.428			507.988			661.661			953.516													diameters	1	1.81479	1	Classes	Fréquence	1	2	3	4	5	6	7	8	Classes
stdev	11.6837			11.3902			23.3769			25.5642			28.3399			28.301			54.8902			66.4064															1.97386	1.1	1	0	0	0	0	0	0	0	0	0	1
trace	1		trace	2		trace	3		trace	4		trace	5		trace	6		trace	7		trace	8		trace	9												2.1398	1.2	1.1	0	0	0	0	0	0	0	0	0	1.1
A2	38.8	1.81479	A2	109.9	3.05428	A2	207.2	4.19377	A2	249.1	4.59829	A3	403	5.84874	A3	503	6.53422	A12	645.919	7.40455	A12	855.896	8.52354	A12	1267.57												2.19351	1.3	1.2	1	1	0	0	0	0	0	0	0	1.2
A2	45.9	1.97386	A3	79.2	2.59282	A2	202.4	4.14491	A3	228	4.39923	A3	433.063	6.06297	A12	483.537	6.40655	A12	707.359	7.74871	A12	1066.29	9.51365	A12	1278.02												2.06234	1.4	1.3	2	2	0	0	0	0	0	0	0	1.3
A2	53.9423	2.1398	A3	70.3	2.4428	A2	155.7	3.63541	A3	242	4.53228	A3	398.249	5.81416	A12	497.438	6.49799	A12	680.902	7.60242	A12	910.395	8.79072														1.98672	1.5	1.4	1	1	0	0	0	0	0	0	0	1.4
A2	56.6842	2.19351	A3	68	2.4025	A3	128	3.29621	A3	239	4.5041	A3	356.061	5.49758	A12	530.536	6.71068	A12	579.553	7.01384	A12	922.638	8.84963														1.77458	1.6	1.5	1	1	0	0	0	0	0	0	0	1.5
A2	50.1076	2.06234	A3	82.1	2.63986	A3	122	3.21802	A3	265	4.74277	A3	366.138	5.57483	A12	522.482	6.65955	A12	703.868	7.72956	A12	957.441	9.01499														1.59044	1.7	1.6	2	2	0	0	0	0	0	0	0	1.6
A3	46.5	1.98672	A3	62.1	2.29591	A3	142.227	3.47457	A3	303.269	5.07369	A3	401.761	5.83974	A12	528.081	6.69514	A12	662.709	7.50016	A12	1048.83	9.43543														1.65581	1.8	1.7	2	2	0	0	0	0	0	0	0	1.7
A3	37.1	1.77458	A12	81.1446	2.62446	A3	152.37	3.59632	A3	256.957	4.67025	A3	426.606	6.01759	A12	515.637	6.61579	A12	652.81	7.44394	A12	945.612	8.95913														1.19771	1.9	1.8	1	1	0	0	0	0	0	0	0	1.8
A3	29.8	1.59044	A12	91.3986	2.78535	A3	136.463	3.40343	A3	302.413	5.06652	A3	410.836	5.90532	A12	511.729	6.59067	A12	670.004	7.54133	A12	921.028	8.84191														1.9674	2	1.9	4	4	0	0	0	0	0	0	0	1.9
A3	32.3	1.65581	A12	77.8907	2.5713	A3	133.126	3.36156	A3	260.753	4.70461	A3	405.916	5.86986	A12	522.495	6.65963	A12	576.99	6.99832																	1.92818	2.1	2	4	4	0	0	0	0	0	0	0	2
A3	16.9	1.19771	A12	81.5483	2.63098	A3	159.591	3.68056	A3	298.367	5.03251	A3	350.321	5.45309	A12	488.483	6.43923	A12	567.163	6.93847																	1.26466	2.2	2.1	3	3	0	0	0	0	0	0	0	2.1
A3	45.6	1.9674	A12	78.1306	2.57525	A3	156.775	3.64794	A3	296.796	5.01924	A3	364.63	5.56334	A12	512.97	6.59865	A12	780.68	8.1404																	1.30604	2.3	2.2	2	2	0	0	0	0	0	0	0	2.2
A3	43.8	1.92818	A12	79.5	2.59772	A3	123.301	3.23513	A3	246.952	4.57842	A12	352.769	5.47211	A12	517.742	6.62928	A12	605.075	7.16661																	1.48796	2.4	2.3	1	0	1	0	0	0	0	0	0	2.3
A12	18.842	1.26466	A12	68.5494	2.41219	A3	145.99	3.52023	A3	255.201	4.65426	A12	430.974	6.04832	A12	463.708	6.27381	A12	743.765	7.94561																	1.89961	2.5	2.4	0	0	0	0	0	0	0	0	0	2.4
A12	20.0953	1.30604	A12	80.247	2.6099	A3	136.636	3.40558	A3	257.742	4.67737	A12	411.984	5.91357	A12	508.885	6.57233	A12	680.682	7.60119																	2.0189	2.6	2.5	3	0	3	0	0	0	0	0	0	2.5
A12	26.0835	1.48796	A12	87.7248	2.72879	A3	158.281	3.66542	A3	307.807	5.11151	A12	415.164	5.93635	A12	538.377	6.76009	A12	588.54	7.06802																	1.27465	2.7	2.6	8	0	8	0	0	0	0	0	0	2.6
A12	42.5118	1.89961	A12	77.9466	2.57222	A3	178.624	3.89385	A3	296.506	5.01679	A12	369.47	5.60014	A12	445.268	6.14781	A12	685.857	7.63003																	1.81676	2.8	2.7	6	0	6	0	0	0	0	0	0	2.7
A12	48.0186	2.0189	A12	95.2654	2.84366	A3	148.589	3.55142	A3	278.733	4.86412	A12	347.752	5.43306	A12	456.959	6.22799	A12	709.713	7.76159																	1.68003	2.9	2.8	2	0	2	0	0	0	0	0	0	2.8
A12	19.1409	1.27465	A12	80.3346	2.61132	A12	134.176	3.37479	A3	287.793	4.94253	A12	387.482	5.73503	A12	511.448	6.58886	A12	623.874	7.27709																	1.55017	3	2.9	2	0	2	0	0	0	0	0	0	2.9
A12	38.8844	1.81676	A12	92.9933	2.80954	A12	153.637	3.61125	A3	227.392	4.39336	A12	385.311	5.71894	A12	534.25	6.73413	A12	612.103	7.20811																	2.0938	3.1	3	0	0	0	0	0	0	0	0	0	3
A12	33.2518	1.68003	A12	76.5196	2.54857	A12	146.545	3.52692	A3	244.94	4.55973	A12	385.033	5.71687	A12	560.682	6.89871	A12	614.034	7.21948																	1.87273	3.2	3.1	2	0	2	0	0	0	0	0	0	3.1
A12	28.31	1.55017	A12	82.9969	2.65424	A12	143.007	3.48408	A3	262.54	4.72071	A12	408.649	5.88958	A12	565.217	6.92655	A12	659.273	7.4807																2	3.05428	3.3	3.2	0	0	0	0	0	0	0	0	0	3.2
A12	51.6478	2.0938	A12	77.5639	2.5659	A12	138.845	3.43301	A3	248.468	4.59246	A12	444.246	6.14075	A12	456.631	6.22576	A12	652.479	7.44205																	2.59282	3.4	3.3	4	0	0	4	0	0	0	0	0	3.3
A12	41.3174	1.87273	A12	75.0086	2.52328	A12	197.194	4.09125	A3	257.398	4.67425				A12	499.145	6.50912	A12	712.549	7.77708																	2.4428	3.5	3.4	3	0	0	3	0	0	0	0	0	3.4
			A12	110.962	3.069	A12	200.972	4.13026	A3	223.838	4.35889				A12	479.75	6.38142	A12	735.934	7.90367																	2.4025	3.6	3.5	6	0	0	6	0	0	0	0	0	3.5
						A12	193.347	4.05115	A12	268.604	4.77492				A12	478.41	6.3725	A12	689.698	7.65136																	2.63986	3.7	3.6	6	0	0	6	0	0	0	0	0	3.6
						A12	157.67	3.65834	A12	310.564	5.13434				A12	500.369	6.5171																				2.29591	3.8	3.7	6	0	0	6	0	0	0	0	0	3.7
						A12	145.963	3.5199	A12	243.818	4.54928				A12	520.696	6.64816																				2.62446	3.9	3.8	1	0	0	1	0	0	0	0	0	3.8
						A12	151.408	3.58496	A12	268.057	4.77006				A12	529.524	6.70428																				2.78535	4	3.9	4	0	0	4	0	0	0	0	0	3.9
						A12	165.889	3.75248							A12	514.771	6.61023	channel length (m)	1e-08																		2.5713	4.1	4	1	0	0	1	0	0	0	0	0	4
						A12	172.121	3.82231							A12	537.69	6.75578	molar conductivity (SM-1m-1)	10																		2.63098	4.2	4.1	2	0	0	2	0	0	0	0	0	4.1
						A12	126.064	3.27119							A12	511.715	6.59058	Concentration (M)	0.15																		2.57525	4.3	4.2	3	0	0	3	0	0	0	0	0	4.2
						A12	173.885	3.84185										voltage (V)	0.1																		2.59772	4.4	4.3	0	0	0	0	0	0	0	0	0	4.3
						A12	186	3.97343																													2.41219	4.5	4.4	3	0	0	0	3	0	0	0	0	4.4
						A12	141.961	3.47131										n	I(pA)		Stdev(pA)	d(nm)		stdev(nm)	perimeter (nm)												2.6099	4.6	4.5	0	0	0	0	0	0	0	0	0	4.5
						A12	174.785	3.85178										1	37.6321		11.6837	1.78726		0.277447	5.61485												2.72879	4.7	4.6	7	0	0	0	7	0	0	0	0	4.6
						A12	135.333	3.38931										2	81.9719		11.3902	2.6378		0.183265	8.28689												2.57222	4.8	4.7	4	0	0	0	4	0	0	0	0	4.7
																		3	156.28		23.3769	3.64218		0.272405	11.4422												2.84366	4.9	4.8	5	0	0	0	5	0	0	0	0	4.8
																		4	265.286		25.5642	4.74533		0.228641	14.9079												2.61132	5	4.9	1	0	0	0	1	0	0	0	0	4.9
																		5	393.428		28.3399	5.77886		0.208135	18.1548												2.80954	5.1	5	1	0	0	0	1	0	0	0	0	5
																		6	507.988		28.301	6.56653		0.182917	20.6294												2.54857	5.2	5.1	5	0	0	0	5	0	0	0	0	5.1
																		7	661.661		54.8902	7.49423		0.310854	23.5438												2.65424	5.3	5.2	2	0	0	0	2	0	0	0	0	5.2
																		8	953.516		66.4064	8.9965		0.313275	28.2633												2.5659	5.4	5.3	0	0	0	0	0	0	0	0	0	5.3
																		9	1268			10.3745			32.5926												2.52328	5.5	5.4	0	0	0	0	0	0	0	0	0	5.4
																																					3.069	5.6	5.5	4	0	0	0	0	4	0	0	0	5.5
																																				3	4.19377	5.7	5.6	2	0	0	0	0	2	0	0	0	5.6
																																					4.14491	5.8	5.7	1	0	0	0	0	1	0	0	0	5.7
																																					3.63541	5.9	5.8	3	0	0	0	0	3	0	0	0	5.8
																																					3.29621	6	5.9	5	0	0	0	0	5	0	0	0	5.9
																																					3.21802	6.1	6	3	0	0	0	0	3	0	0	0	6
																																					3.47457	6.2	6.1	3	0	0	0	0	3	0	0	0	6.1
																																					3.59632	6.3	6.2	2	0	0	0	0	1	1	0	0	6.2
																																					3.40343	6.4	6.3	3	0	0	0	0	0	3	0	0	6.3
																																					3.36156	6.5	6.4	2	0	0	0	0	0	2	0	0	6.4
																																					3.68056	6.6	6.5	3	0	0	0	0	0	3	0	0	6.5
																																					3.64794	6.7	6.6	8	0	0	0	0	0	8	0	0	6.6
																																					3.23513	6.8	6.7	7	0	0	0	0	0	7	0	0	6.7
																																					3.52023	6.9	6.8	5	0	0	0	0	0	5	0	0	6.8
																																					3.40558	7	6.9	1	0	0	0	0	0	1	0	0	6.9
																																					3.66542	7.1	7	3	0	0	0	0	0	1	2	0	7
																																					3.89385	7.2	7.1	2	0	0	0	0	0	0	2	0	7.1
																																					3.55142	7.3	7.2	1	0	0	0	0	0	0	1	0	7.2
																																					3.37479	7.4	7.3	3	0	0	0	0	0	0	3	0	7.3
																																					3.61125	7.5	7.4	0	0	0	0	0	0	0	0	0	7.4
																																					3.52692	7.6	7.5	4	0	0	0	0	0	0	4	0	7.5
																																					3.48408	7.7	7.6	2	0	0	0	0	0	0	2	0	7.6
																																					3.43301	7.8	7.7	4	0	0	0	0	0	0	4	0	7.7
																																					4.09125	7.9	7.8	4	0	0	0	0	0	0	4	0	7.8
																																					4.13026	8	7.9	0	0	0	0	0	0	0	0	0	7.9
																																					4.05115	8.1	8	2	0	0	0	0	0	0	2	0	8
																																					3.65834	8.2	8.1	0	0	0	0	0	0	0	0	0	8.1
																																					3.5199	8.3	8.2	1	0	0	0	0	0	0	1	0	8.2
																																					3.58496	8.4	8.3	0	0	0	0	0	0	0	0	0	8.3
																																					3.75248	8.5	8.4	0	0	0	0	0	0	0	0	0	8.4
																																					3.82231	8.6	8.5	0	0	0	0	0	0	0	0	0	8.5
																																					3.27119	8.7	8.6	1	0	0	0	0	0	0	0	1	8.6
																																					3.84185	8.8	8.7	0	0	0	0	0	0	0	0	0	8.7
																																					3.97343	8.9	8.8	1	0	0	0	0	0	0	0	1	8.8
																																					3.47131	9	8.9	1	0	0	0	0	0	0	0	1	8.9
																																					3.85178	9.1	9	1	0	0	0	0	0	0	0	1	9
																																					3.38931	9.2	9.1	1	0	0	0	0	0	0	0	1	9.1
																																				4	4.59829	9.3	9.2	0	0	0	0	0	0	0	0	0	9.2
																																					4.39923	9.4	9.3	0	0	0	0	0	0	0	0	0	9.3
																																					4.53228	9.5	9.4	0	0	0	0	0	0	0	0	0	9.4
																																					4.5041	9.6	9.5	1	0	0	0	0	0	0	0	1	9.5
																																					4.74277		ou plus...	1	0	0	0	0	0	0	0	1	9.6
																																					5.07369												ou plus...
																																					4.67025
																																					5.06652
																																					4.70461
																																					5.03251
																																					5.01924
																																					4.57842
																																					4.65426
																																					4.67737
																																					5.11151
																																					5.01679
																																					4.86412
																																					4.94253
																																					4.39336
																																					4.55973
																																					4.72071
																																					4.59246
																																					4.67425
																																					4.35889
																																					4.77492
																																					5.13434
																																					4.54928
																																					4.77006
																																				5	5.84874
																																					6.06297
																																					5.81416
																																					5.49758
																																					5.57483
																																					5.83974
																																					6.01759
																																					5.90532
																																					5.86986
																																					5.45309
																																					5.56334
																																					5.47211
																																					6.04832
																																					5.91357
																																					5.93635
																																					5.60014
																																					5.43306
																																					5.73503
																																					5.71894
																																					5.71687
																																					5.88958
																																					6.14075
																																				6	6.53422
																																					6.40655
																																					6.49799
																																					6.71068
																																					6.65955
																																					6.69514
																																					6.61579
																																					6.59067
																																					6.65963
																																					6.43923
																																					6.59865
																																					6.62928
																																					6.27381
																																					6.57233
																																					6.76009
																																					6.14781
																																					6.22799
																																					6.58886
																																					6.73413
																																					6.89871
																																					6.92655
																																					6.22576
																																					6.50912
																																					6.38142
																																					6.3725
																																					6.5171
																																					6.64816
																																					6.70428
																																					6.61023
																																					6.75578
																																					6.59058
																																				7	7.40455
																																					7.74871
																																					7.60242
																																					7.01384
																																					7.72956
																																					7.50016
																																					7.44394
																																					7.54133
																																					6.99832
																																					6.93847
																																					8.1404
																																					7.16661
																																					7.94561
																																					7.60119
																																					7.06802
																																					7.63003
																																					7.76159
																																					7.27709
																																					7.20811
																																					7.21948
																																					7.4807
																																					7.44205
																																					7.77708
																																					7.90367
																																					7.65136
																																				8	8.52354
																																					9.51365
																																					8.79072
																																					8.84963
																																					9.01499
																																					9.43543
																																					8.95913
[truncated: 1 more columns]
